# Supplementary material for: Surface Thermodynamic Properties of Poly Lactic Acid by Inverse Gas Chromatography
Source: Biomimetics (Basel). 2024 Apr 28;9(5):268. doi: 10.3390/biomimetics9050268 (PMC11117825; doi:10.3390/biomimetics9050268)
Supplement: Supplementary file 1 [file biomimetics-09-00268-s001.zip]

Archive with 1 entries (1 files):
- biomimetics-2980218-supplementary.pdf
